# Supplementary material for: The HSP40 family chaperone isoform DNAJB6b prevents neuronal cells from tau aggregation
Source: BMC Biol. 2023 Dec 18;21:293. doi: 10.1186/s12915-023-01798-6 (PMC10729500; doi:10.1186/s12915-023-01798-6)
Supplement: Supplementary file 2 — Additional file 2. The individual data values for Figure. 1B, E, 2D, 3C, 4C, 5C, E, 6B, E-F, 7E, S1B, S2, S3B, S4B, S5D-F, S6B-E, S7B, S8B-E. [file 12915_2023_1798_MOESM2_ESM.xlsx]

## Sheet: Fig. 1B
Replicates	Vec	tau WT	tau P301L
1st	-0.01895	1.11871	1.63301
2nd	-0.01781	0.692873	2.36369
3rd	0.01253	1.18841	2.93664

## Sheet: Fig. 1E
Replicates	Vec	Vec	shDNAJB6 #1	shDNAJB6 #2
1st	-0.0094	1.11768	2.01768	4.20134
2nd	0.002446	1.32602	2.33264	3.918
3rd	-0.05358	0.556303	2.23357	2.5457

## Sheet: Fig. 2D
Replicates	shLuc	shDNAJB6 #1	shDNAJB6 #2
1st	0.952097	2.14386	4.86245
2nd	1.15827	3.03339	4.90827
3rd	0.889638	1.9797	4.33591

## Sheet: Fig. 3C
Replicates	Vec	Vec	V5-DNAJB6a	V5-DNAJB6b
1st	0.011952	0.689728	0.6903	0.489616
2nd	-0.0005	1.10851	0.775821	0.155495
3rd	0.005504	1.20177	1.05932	0.24431

## Sheet: Fig. 4C
Replicates	Vec	V5-DNAJB6a	V5-DNAJb6b
1st	0.81612	0.825432	0.202174
2nd	1.06016	0.82309	0.311368
3rd	1.12372	0.934646	0.342561

## Sheet: Fig. 5C
Replicates	DNAJB6a	DNAJb6b
1st	0.465288	1.00615
2nd	0.476875	0.975678
3rd	0.551181	1.01817

## Sheet: Fig. 5E
Replicates	1st	2nd	3rd
V5	0	0	0
V5-DNAJB6	0.34922	0.408333	0.470563

## Sheet: Fig. 6B
Replicates	Vec	Vec	DNAJB6b WT	DNAJB6b H31Q
1st	0.054129	1.10539	0.483875	1.4274
2nd	0.080931	0.873871	0.512444	0.800674
3rd	-0.0229	1.02074	0.344463	0.988116

## Sheet: Fig. 6E
Replicates	DNAJB6b	DNAJB6b H31Q
1st	1.03153	3.58691
2nd	0.817254	3.02648
3rd	1.15122	2.45193

## Sheet: Fig. 6F
Replicates	DNAJB6b	DNAJB6b H31Q
1st	0.7081	0.197093
2nd	1.28437	0.077862
3rd	1.00753	0.03863

[truncated: 17 more sheets: Fig. 7E, Fig. S1B, Fig. S2, Fig. S3B, Fig. S4B, Fig. S5D, Fig. S5E, Fig. S5F, Fig. S6B, Fig. S6C, Fig. S6D, Fig. S6E, Fig. S7B, Fig. S8B, Fig. S8C, Fig. S8D, Fig. S8E]
